# Supplementary material for: Comparative Structure Analysis of the Multi-Domain, Cell Envelope Proteases of Lactic Acid Bacteria
Source: Microorganisms. 2023 Sep 8;11(9):2256. doi: 10.3390/microorganisms11092256 (PMC10535647; doi:10.3390/microorganisms11092256)
Supplement: Supplementary file 1 [file microorganisms-11-02256-s001.zip]

Archive with 1 entries (1 files):
- microorganisms-2554342-supplementary.pdf
